# Supplementary material for: Rapid assessment of iron in blood plasma and serum by spectrophotometry with cloud-point extraction
Source: F1000Res. 2015 Aug 25;4:623. [Version 1] doi: 10.12688/f1000research.6716.1 (PMC4863669; doi:10.12688/f1000research.6716.1)
Supplement: Dataset 1. Raw dataset for Samarina et al., 2015 'Rapid assessment of iron in blood plasma and serum by spectrophotometry with cloud-point extraction' — http://dx.doi.org/10.5256/f1000research.6716.d100757 Blood samples were provided by 2 healthy volunteers. All tests were made in 3 replicates. [file f1000research-4-7213-s0000.tgz]

Archive with 1 entries (1 files):
- 599d0ab1-c003-4a92-afc6-b1130ede6a67_Raw_data.csv
