# Supplementary material for: Rapid assessment of iron in blood plasma and serum by spectrophotometry with cloud-point extraction
Source: F1000Res. 2015 Aug 25;4:623. [Version 1] doi: 10.12688/f1000research.6716.1 (PMC4863669; doi:10.12688/f1000research.6716.1)
Supplement: Dataset 1. Raw dataset for Samarina et al., 2015 'Rapid assessment of iron in blood plasma and serum by spectrophotometry with cloud-point extraction' — http://dx.doi.org/10.5256/f1000research.6716.d100757 Blood samples were provided by 2 healthy volunteers. All tests were made in 3 replicates. [file f1000research-4-7213-s0000.tgz › 599d0ab1-c003-4a92-afc6-b1130ede6a67_Raw_data.csv]

Procedure	Sample		Absorbance				Iron concentration in the test solution						Concentration in the serum/plasma				Final values
					mol/L	mol/L	mol/L	g/L	g/L	g/L	g/L	g/L	g/L	(µg/mL)	(µg/mL)	(µg/mL)	Mean	standard deviation	confidence interval	RSD
CPE procedure	Blood plasma	0.039	0.041	0.043	1.92E-06	2.04E-06	2.15E-06	1.07E-04	1.14E-04	1.20E-04	1.61E-03	1.71E-03	1.80E-03	1.61	1.71	1.80	1.71	0.096	0.24	0.06
	Blood serum	0.032	0.030	0.034	1.57E-06	1.50E-06	1.66E-06	8.74E-05	8.39E-05	9.27E-05	1.31E-03	1.26E-03	1.39E-03	1.31	1.26	1.39	1.32	0.067	0.17	0.05
Reference procedure	Blood serum	0.010	0.009	0.011	4.34E-07	3.94E-07	4.70E-07	2.42E-05	2.20E-05	2.62E-05	1.34E-03	1.21E-03	1.45E-03	1.34	1.22	1.45	1.34	0.115	0.29	0.09
